# Supplementary material for: Methylmercury exposure, genetic variation in metabolic enzymes, and the risk of glioma
Source: Sci Rep. 2019 Jul 26;9:10861. doi: 10.1038/s41598-019-47284-4 (PMC6659774; doi:10.1038/s41598-019-47284-4)
Supplement: Supplementary file 1 — supplemental table 1, supplemental table 2, & supplemental table 3 [file 41598_2019_47284_MOESM1_ESM.xlsx]

## Sheet: Supp Table 1
Supplemental Table 1. Candidate genes in MeHg Metabolism
Gene	ID	MIM	Location
GCLM	2730	601176	1p22.1
MTF1	4520	600172	1p34.3
GCLC	2729	606857	6p12.1
SLC7A8	23428	604235	14q11.2
MMP2	4313	120360	16q12.2
MT1E	4493	156351	16q13
MT1G	4495	156353	16q13
MT1M	4499	156357	16q13
MT2A	4502	156360	16q13
MT4	84560	606206	16q13
MT1A	4489	156350	16q13
SLC7A5	8140	600182	16q24.2
GSS	2937	601002	20q11.22

## Sheet: Supp Table 2
Supplemental Table 2: Risk associations for glioma in GliomaSE and UKB and associations with toenail mercury in GliomaSE for 220 variants passing QC
			Glioma Risk Associations												Toenail Hg
			GliomaSE					UKB					combined		GliomaSE controls (n202)
Gene	SNP		MAF	OR	(95% CI)	p-value		MAF	OR	(95% CI)	p-value		p-value‡		Beta	p-value
SLC7A8	rs2239633		0.48	0.93	(0.83-1.04)	0.18		0.48	1.01	(0.87-1.18)	0.87		0.45		0.02	0.45
SLC7A8	rs7155790		0.31	1.08	(0.96-1.22)	0.19		0.3	0.97	(0.82-1.15)	0.74		0.41		-0.01	0.84
SLC7A8	rs3759608		0.09	0.97	(0.80-1.17)	0.76		0.1	0.98	(0.75-1.28)	0.89		0.94		-0.02	0.6
SLC7A8	rs28479481		0.06	0.96	(0.76-1.21)	0.71		0.06	0.93	(0.67-1.29)	0.66		0.82		-0.04	0.5
SLC7A8	rs8010847		0.25	1.07	(0.94-1.22)	0.29		0.25	1.09	(0.91-1.29)	0.35		0.34		-0.04	0.17
SLC7A8	rs1045863		0.12	0.92	(0.77-1.09)	0.34		0.11	0.95	(0.74-1.21)	0.67		0.57		0.1	0.02
SLC7A8	rs2236135		0.14	1.08	(0.92-1.27)	0.33		0.12	1.08	(0.86-1.36)	0.5		0.46		-0.02	0.71
SLC7A8	rs2239629		0.15	1.1	(0.94-1.29)	0.22		0.14	1.06	(0.85-1.32)	0.62		0.4		0	0.92
SLC7A8	rs17183863		0.06	0.95	(0.76-1.20)	0.66		0.06	0.66	(0.45-0.96)	0.03		0.1		0	0.97
SLC7A8	rs3783436		0.35	0.97	(0.87-1.10)	0.66		0.34	1.05	(0.90-1.24)	0.53		0.72		-0.04	0.21
SLC7A8	rs1015089		0.37	0.97	(0.86-1.09)	0.59		0.38	0.94	(0.80-1.10)	0.43		0.61		0.04	0.16
SLC7A8	rs2013931		0.39	0.94	(0.83-1.06)	0.3		0.4	0.98	(0.83-1.15)	0.78		0.57		0.03	0.35
SLC7A8	---		0.24	1	(0.88-1.14)	1		0.23	0.98	(0.81-1.18)	0.82		0.98		0.01	0.73
SLC7A8	rs2268878		0.19	1	(0.87-1.15)	0.99		0.18	0.91	(0.74-1.12)	0.38		0.74		0.01	0.79
SLC7A8	rs10150592		0.17	1.04	(0.90-1.20)	0.62		0.17	1.12	(0.92-1.37)	0.27		0.47		-0.03	0.45
SLC7A8	rs910795		0.13	1.01	(0.86-1.20)	0.88		0.12	1.2	(0.97-1.50)	0.1		0.29		-0.01	0.73
SLC7A8	rs28720057		0.26	1.04	(0.92-1.19)	0.51		0.27	1.07	(0.90-1.27)	0.43		0.55		-0.01	0.81
SLC7A8	rs2268877		0.19	1.07	(0.93-1.24)	0.32		0.19	1.1	(0.91-1.34)	0.33		0.34		0.01	0.88
SLC7A8	rs2268875		0.19	1.07	(0.93-1.24)	0.33		0.19	1.1	(0.91-1.34)	0.31		0.34		0	0.99
SLC7A8	rs2268873		0.21	1.11	(0.97-1.27)	0.14		0.21	1.08	(0.90-1.30)	0.4		0.21		-0.04	0.22
SLC7A8	rs35242233		0.11	1.16	(0.97-1.39)	0.11		0.1	1.18	(0.93-1.50)	0.17		0.09		-0.04	0.44
SLC7A8	rs10132368		0.12	1.15	(0.97-1.37)	0.12		0.12	1.07	(0.85-1.36)	0.57		0.25		-0.05	0.31
SLC7A8	rs8013529		0.13	0.92	(0.77-1.08)	0.31		0.13	0.96	(0.76-1.21)	0.71		0.55		0.01	0.84
SLC7A8	rs55778614		0.07	1.24	(0.99-1.55)	0.06		0.07	1.08	(0.81-1.45)	0.6		0.15		-0.01	0.79
SLC7A8	rs74817633		0.1	0.98	(0.81-1.19)	0.88		0.09	0.96	(0.72-1.27)	0.78		0.94		-0.01	0.84
SLC7A8	rs1884545		0.12	0.9	(0.76-1.07)	0.24		0.13	0.96	(0.76-1.21)	0.74		0.48		-0.05	0.21
SLC7A8	rs7141505		0.31	1	(0.88-1.13)	0.99		0.3	0.95	(0.80-1.12)	0.53		0.86		-0.01	0.85
SLC7A8	rs72684356		0.16	1	(0.86-1.16)	0.99		0.16	1.08	(0.88-1.32)	0.48		0.83		0.01	0.83
SLC7A8	rs2331939		0.07	1.21	(0.97-1.51)	0.1		0.07	1.1	(0.81-1.48)	0.55		0.21		-0.04	0.45
SLC7A8	rs4982740		0.48	1.01	(0.90-1.13)	0.9		0.47	1.01	(0.87-1.18)	0.87		0.97		0	0.94
SLC7A8	rs79186565		0.2	1.08	(0.93-1.24)	0.31		0.19	0.98	(0.80-1.19)	0.84		0.62		0.02	0.66
SLC7A8	rs6573050		0.34	1	(0.89-1.13)	0.99		0.35	0.99	(0.84-1.16)	0.89		0.99		0.05	0.13
SLC7A8	rs8014241		0.07	1.01	(0.81-1.25)	0.95		0.06	1.06	(0.78-1.45)	0.7		0.94		-0.04	0.47
SLC7A8	rs11624694		0.17	0.83	(0.72-0.97)	0.02		0.19	1.02	(0.84-1.24)	0.83		0.08		0.03	0.37
MMP2	rs75740990		0.07	0.99	(0.80-1.23)	0.94		0.07	0.77	(0.55-1.08)	0.14		0.39		-0.05	0.34
MMP2	rs360774		0.26	1.07	(0.94-1.22)	0.3		0.25	0.98	(0.82-1.17)	0.81		0.59		-0.01	0.77
MMP2	rs28708638		0.06	0.88	(0.69-1.11)	0.27		0.06	0.95	(0.67-1.34)	0.76		0.53		-0.06	0.25
MMP2	rs13337095		0.29	1.04	(0.92-1.17)	0.58		0.29	1.05	(0.88-1.24)	0.59		0.71		-0.02	0.6
MMP2	rs34373154		0.12	1.22	(1.02-1.46)	0.03		0.12	1.12	(0.89-1.41)	0.32		0.05		-0.03	0.45
MMP2	rs893260		0.36	0.96	(0.85-1.08)	0.47		0.36	1.05	(0.89-1.24)	0.55		0.61		-0.01	0.73
MMP2	rs893266		0.37	0.95	(0.84-1.06)	0.37		0.37	1.07	(0.91-1.25)	0.42		0.44		-0.01	0.64
MMP2	rs12598796		0.29	0.97	(0.86-1.10)	0.61		0.3	1.04	(0.88-1.23)	0.68		0.78		-0.01	0.63
MMP2	rs1345321		0.34	1.01	(0.90-1.14)	0.81		0.33	1.03	(0.88-1.22)	0.7		0.89		-0.03	0.38
MMP2	---		0.28	1	(0.88-1.13)	0.98		0.28	1.07	(0.90-1.26)	0.47		0.82		0.05	0.15
MMP2	rs11646699		0.07	1.03	(0.82-1.29)	0.79		0.07	1.16	(0.87-1.55)	0.3		0.59		-0.05	0.39
MMP2	rs8045690		0.3	0.95	(0.84-1.08)	0.43		0.29	1.06	(0.89-1.25)	0.51		0.55		0	0.98
MMP2	rs2576555		0.4	1.02	(0.91-1.15)	0.67		0.39	1.04	(0.89-1.22)	0.61		0.77		0.03	0.38
MMP2	rs2576550		0.12	1.21	(1.01-1.44)	0.04		0.12	1.13	(0.90-1.42)	0.3		0.07		0.03	0.57
MMP2	rs2576541		0.11	1.08	(0.90-1.29)	0.39		0.11	1.06	(0.83-1.35)	0.65		0.6		0.06	0.19
MMP2	rs2540727		0.11	1.09	(0.91-1.31)	0.33		0.11	1.08	(0.84-1.38)	0.55		0.49		0.06	0.17
MMP2	rs72808996		0.05	0.91	(0.70-1.17)	0.44		0.05	0.87	(0.60-1.26)	0.45		0.52		-0.04	0.44
MMP2	rs7184310		0.44	1.04	(0.93-1.16)	0.52		0.44	1.01	(0.87-1.19)	0.85		0.8		0.05	0.08
MMP2	rs7187536		0.19	1.11	(0.96-1.28)	0.15		0.2	0.94	(0.77-1.14)	0.51		0.27		-0.01	0.87
MMP2	rs6499761		0.12	1.17	(0.98-1.39)	0.09		0.12	0.89	(0.70-1.14)	0.35		0.14		0.04	0.39
MMP2	rs7187258		0.4	1.05	(0.94-1.18)	0.38		0.4	0.99	(0.85-1.16)	0.91		0.71		0.08	0.01
MMP2	rs11859163		0.4	0.9	(0.80-1.01)	0.06		0.4	0.85	(0.73-1.00)	0.05		0.02		-0.04	0.2
MMP2	rs62026818		0.25	1.03	(0.90-1.17)	0.69		0.25	1.07	(0.90-1.28)	0.45		0.67		0.04	0.17
MMP2	rs11644859		0.2	0.98	(0.85-1.12)	0.75		0.2	0.91	(0.74-1.11)	0.37		0.63		-0.06	0.1
MMP2	rs80119098		0.07	0.95	(0.76-1.18)	0.62		0.07	0.77	(0.55-1.08)	0.13		0.28		-0.04	0.47
MMP2	rs243867		0.37	1.08	(0.96-1.21)	0.19		0.37	0.99	(0.84-1.16)	0.9		0.48		0	0.9
MMP2	rs12599478		0.39	1	(0.89-1.12)	0.95		0.38	1	(0.85-1.17)	0.96		1		0.06	0.04
MMP2	rs243865		0.25	1.13	(0.99-1.29)	0.06		0.25	1	(0.84-1.20)	0.99		0.23		0.05	0.17
MMP2	rs17859821		0.11	0.82	(0.68-0.97)	0.03		0.1	0.91	(0.69-1.19)	0.48		0.07		0.05	0.19
MMP2	rs837547		0.16	0.95	(0.82-1.11)	0.54		0.16	0.88	(0.71-1.10)	0.27		0.42		0	0.91
MMP2	rs1477017		0.37	1.03	(0.92-1.16)	0.63		0.36	1.06	(0.90-1.25)	0.47		0.66		0.02	0.48
MMP2	rs17859898		0.08	0.98	(0.79-1.20)	0.81		0.08	0.75	(0.54-1.04)	0.09		0.26		-0.05	0.3
MMP2	rs2287074		0.45	1.02	(0.91-1.14)	0.73		0.44	1.09	(0.93-1.28)	0.29		0.54		0	0.96
MMP2	rs9923304		0.45	1.03	(0.92-1.15)	0.65		0.44	1.1	(0.94-1.29)	0.25		0.45		0	0.88
MMP2	rs9939185		0.45	1.04	(0.93-1.16)	0.5		0.44	1.11	(0.95-1.29)	0.19		0.33		0	0.93
MMP2	rs11639960		0.35	1	(0.89-1.13)	0.93		0.35	1	(0.85-1.18)	0.99		1		0.03	0.33
MMP2	rs243831		0.06	1.11	(0.87-1.42)	0.41		0.05	1.07	(0.76-1.49)	0.71		0.65		-0.05	0.32
MMP2	rs1861319		0.46	1	(0.89-1.12)	1		0.46	1.09	(0.94-1.28)	0.25		0.6		0	0.97
MT4	rs9889162		0.25	0.97	(0.85-1.10)	0.66		0.27	0.97	(0.81-1.15)	0.7		0.82		0.06	0.04
MT4	rs370151		0.38	1	(0.89-1.12)	0.99		0.38	1.06	(0.90-1.24)	0.49		0.84		-0.01	0.8
MT4	rs381159		0.18	0.98	(0.85-1.13)	0.77		0.18	0.83	(0.67-1.02)	0.08		0.24		-0.02	0.6
MT4	rs4783944		0.24	1.07	(0.94-1.22)	0.32		0.23	0.95	(0.78-1.14)	0.56		0.49		-0.05	0.2
MT4	rs592196		0.24	1.07	(0.94-1.23)	0.29		0.23	0.96	(0.80-1.16)	0.68		0.51		-0.05	0.2
MT4	rs77021793		0.12	1.12	(0.94-1.34)	0.19		0.11	0.93	(0.72-1.20)	0.56		0.34		0.02	0.59
MT4	rs16959558		0.16	0.89	(0.76-1.03)	0.13		0.16	0.91	(0.73-1.14)	0.42		0.21		0	0.92
MT4	rs12444798		0.27	1.03	(0.91-1.17)	0.62		0.27	0.92	(0.77-1.10)	0.38		0.58		0.04	0.25
MT4	rs11076156		0.43	0.98	(0.87-1.09)	0.67		0.43	1.03	(0.88-1.20)	0.72		0.83		0.06	0.02
MT4	rs374725		0.08	1.06	(0.86-1.31)	0.57		0.07	0.95	(0.70-1.29)	0.74		0.79		-0.02	0.67
MT4	rs282225		0.07	0.95	(0.76-1.18)	0.62		0.07	1.06	(0.79-1.41)	0.71		0.8		0.12	0.05
MT4	rs1012075		0.3	1.02	(0.90-1.16)	0.72		0.3	0.97	(0.82-1.15)	0.75		0.87		0.04	0.25
MT4	rs9926335		0.05	1	(0.77-1.28)	0.97		0.05	0.77	(0.53-1.14)	0.19		0.5		-0.01	0.86
MT4	rs79955836		0.07	1.05	(0.84-1.31)	0.67		0.07	0.96	(0.70-1.31)	0.8		0.87		0	0.96
MT4	rs75037127		0.09	1.04	(0.85-1.28)	0.68		0.09	1.13	(0.87-1.47)	0.35		0.59		-0.02	0.78
MT4	rs17285449		0.09	0.81	(0.66-0.99)	0.04		0.09	1.05	(0.80-1.38)	0.7		0.12		-0.03	0.55
MT4	rs1566441		0.47	0.94	(0.84-1.05)	0.3		0.47	0.95	(0.81-1.11)	0.52		0.45		0.01	0.62
MT4	rs11643815		0.14	1.19	(1.01-1.40)	0.04		0.14	1.09	(0.88-1.36)	0.44		0.09		0.03	0.39
MT4	rs56345444		0.07	0.85	(0.68-1.05)	0.14		0.07	0.94	(0.68-1.29)	0.69		0.31		-0.01	0.8
MT4	rs35935082		0.2	0.97	(0.85-1.12)	0.71		0.21	1.01	(0.84-1.23)	0.88		0.92		0.03	0.34
MT4	rs8062645		0.34	1	(0.89-1.12)	1		0.35	1.01	(0.86-1.19)	0.91		1		-0.03	0.31
MT4	rs395057		0.08	1.07	(0.87-1.33)	0.52		0.08	0.97	(0.72-1.30)	0.84		0.8		-0.02	0.63
MT4	rs35209530		0.49	1.06	(0.95-1.19)	0.27		0.5	1.08	(0.93-1.26)	0.32		0.3		0.01	0.66
MT4	rs7186103		0.14	1.03	(0.88-1.21)	0.69		0.14	0.77	(0.60-0.98)	0.04		0.12		-0.02	0.51
MT2A	rs59965897		0.12	1.02	(0.86-1.21)	0.81		0.13	0.9	(0.71-1.15)	0.4		0.69		-0.04	0.25
MT2A	rs2161737		0.17	0.98	(0.85-1.14)	0.79		0.17	0.82	(0.66-1.02)	0.08		0.24		0.02	0.61
MT2A	rs1862849		0.44	0.95	(0.85-1.07)	0.41		0.44	0.89	(0.76-1.04)	0.15		0.23		0	0.97
MT2A	rs12597222		0.06	1.01	(0.79-1.29)	0.92		0.05	1.13	(0.82-1.55)	0.47		0.8		0	0.99
MT2A	rs13337282		0.15	1.11	(0.95-1.30)	0.19		0.16	1.12	(0.92-1.38)	0.26		0.2		0.01	0.71
MT2A	rs8058803		0.08	0.98	(0.80-1.21)	0.88		0.08	0.93	(0.70-1.25)	0.65		0.89		0.05	0.37
MT2A	rs34212100		0.16	0.92	(0.79-1.07)	0.29		0.17	0.98	(0.79-1.20)	0.82		0.58		-0.03	0.36
MT1E	rs7199256		0.06	1.04	(0.82-1.32)	0.72		0.06	1.17	(0.86-1.57)	0.31		0.56		-0.01	0.85
MT1M	rs62036056		0.26	0.99	(0.87-1.12)	0.83		0.26	1.02	(0.85-1.22)	0.83		0.95		0.01	0.84
MT1E	rs62036056		0.26	0.99	(0.87-1.12)	0.83		0.26	1.02	(0.85-1.22)	0.83		0.95		0.01	0.84
MT1M	rs1827211		0.36	1.05	(0.94-1.18)	0.38		0.37	1.14	(0.97-1.33)	0.11		0.18		0.02	0.6
MT1M	rs9926746		0.1	0.97	(0.81-1.17)	0.78		0.1	1.1	(0.86-1.41)	0.44		0.71		-0.01	0.9
MT1G	rs62038747		0.29	1.01	(0.89-1.14)	0.88		0.28	1.09	(0.92-1.30)	0.31		0.63		0.01	0.88
MT1G	rs3859113		0.06	0.95	(0.75-1.21)	0.69		0.06	0.88	(0.63-1.23)	0.47		0.69		-0.03	0.62
MT1G	rs12315		0.06	0.91	(0.72-1.15)	0.44		0.06	1.22	(0.91-1.63)	0.19		0.29		0.1	0.1
SLC7A5	rs8050242		0.14	1.01	(0.86-1.20)	0.89		0.12	1.08	(0.85-1.36)	0.53		0.82		-0.07	0.13
SLC7A5	rs6540080		0.28	0.98	(0.87-1.11)	0.8		0.29	0.93	(0.78-1.11)	0.43		0.71		0	0.87
SLC7A5	rs35441930		0.41	0.98	(0.87-1.09)	0.7		0.42	0.93	(0.80-1.09)	0.38		0.62		-0.05	0.1
SLC7A5	rs34666670		0.43	1.1	(0.98-1.23)	0.11		0.41	1.04	(0.89-1.22)	0.59		0.24		0	0.9
SLC7A5	rs8063183		0.47	0.98	(0.88-1.09)	0.69		0.48	0.97	(0.83-1.14)	0.73		0.85		0.03	0.29
SLC7A5	rs77878228		0.05	1.19	(0.92-1.53)	0.2		0.06	1.1	(0.80-1.53)	0.55		0.35		0.27	0
SLC7A5	rs12921542		0.32	1.09	(0.97-1.23)	0.17		0.33	1.08	(0.92-1.27)	0.33		0.22		0	0.89
SLC7A5	rs11117302		0.38	0.99	(0.88-1.11)	0.87		0.38	0.98	(0.83-1.15)	0.77		0.94		0.05	0.1
SLC7A5	rs12446473		0.41	0.99	(0.88-1.10)	0.8		0.42	1.06	(0.91-1.24)	0.45		0.72		-0.03	0.33
SLC7A5	rs7193972		0.44	1	(0.90-1.12)	0.94		0.45	0.96	(0.82-1.12)	0.6		0.89		0.04	0.22
SLC7A5	rs28602621		0.2	0.95	(0.83-1.10)	0.52		0.19	0.96	(0.79-1.17)	0.68		0.72		-0.04	0.31
SLC7A5	rs9921866		0.46	0.98	(0.87-1.10)	0.73		0.47	0.99	(0.84-1.15)	0.86		0.92		0.01	0.64
SLC7A5	rs35763163		0.18	1.03	(0.89-1.20)	0.66		0.18	0.95	(0.77-1.17)	0.61		0.77		0.07	0.07
SLC7A5	rs12598848		0.12	1.05	(0.89-1.25)	0.55		0.11	1.16	(0.92-1.46)	0.21		0.36		-0.05	0.32
SLC7A5	rs4843707		0.38	0.99	(0.88-1.11)	0.84		0.37	0.93	(0.79-1.09)	0.36		0.67		0.01	0.64
SLC7A5	rs4531738		0.35	0.97	(0.86-1.09)	0.64		0.35	0.99	(0.84-1.16)	0.89		0.89		0.03	0.31
SLC7A5	rs7186256		0.44	0.97	(0.87-1.09)	0.65		0.46	1.02	(0.87-1.19)	0.82		0.87		0.03	0.35
SLC7A5	rs71383671		0.15	1.03	(0.88-1.20)	0.74		0.14	0.93	(0.74-1.16)	0.51		0.75		0.06	0.12
SLC7A5	rs1060253		0.28	0.99	(0.88-1.13)	0.92		0.28	0.98	(0.82-1.16)	0.79		0.96		-0.04	0.16
SLC7A5	rs12448415		0.22	0.96	(0.84-1.10)	0.61		0.21	0.93	(0.76-1.13)	0.47		0.64		0.02	0.51
SLC7A5	rs34380332		0.26	0.99	(0.87-1.12)	0.86		0.24	1.08	(0.91-1.29)	0.37		0.68		0.02	0.52
SLC7A5	rs67310965		0.27	1.04	(0.91-1.17)	0.58		0.27	1.01	(0.85-1.20)	0.9		0.86		-0.05	0.17
SLC7A5	rs56225907		0.07	1.09	(0.87-1.36)	0.46		0.07	0.76	(0.54-1.08)	0.12		0.22		-0.03	0.62
SLC7A5	rs9926829		0.29	0.99	(0.88-1.13)	0.93		0.29	1.09	(0.91-1.29)	0.34		0.68		0.01	0.67
SLC7A5	rs68149176		0.23	1	(0.88-1.14)	0.99		0.23	1.02	(0.85-1.22)	0.86		0.99		-0.04	0.26
SLC7A5	rs7193392		0.4	1.05	(0.93-1.18)	0.43		0.4	1.06	(0.91-1.24)	0.47		0.53		-0.02	0.42
SLC7A5	rs4581706		0.33	0.93	(0.83-1.05)	0.26		0.32	1.06	(0.90-1.25)	0.5		0.39		-0.05	0.08
SLC7A5	rs72814368		0.17	0.94	(0.81-1.09)	0.41		0.16	0.98	(0.79-1.21)	0.83		0.71		0.02	0.58
SLC7A5	rs59237738		0.05	1.11	(0.85-1.44)	0.44		0.05	0.8	(0.54-1.20)	0.28		0.38		-0.03	0.63
SLC7A5	rs58955286		0.09	1.02	(0.85-1.24)	0.8		0.1	0.87	(0.66-1.15)	0.34		0.62		0.08	0.18
SLC7A5	rs17853938		0.11	1.01	(0.85-1.21)	0.91		0.11	0.83	(0.64-1.08)	0.17		0.44		0.05	0.36
SLC7A5	rs33916661		0.24	1.01	(0.88-1.15)	0.92		0.24	1.07	(0.89-1.28)	0.47		0.8		-0.03	0.38
SLC7A5	rs12325422		0.23	0.98	(0.86-1.12)	0.8		0.23	1.07	(0.89-1.28)	0.48		0.75		-0.03	0.41
SLC7A5	rs7205375		0.2	1.04	(0.90-1.20)	0.61		0.2	1.07	(0.88-1.29)	0.51		0.67		-0.02	0.48
SLC7A5	rs61607056		0.28	0.96	(0.85-1.09)	0.54		0.29	1.09	(0.92-1.29)	0.32		0.48		-0.02	0.51
GCLM	rs7513671		0.37	1.04	(0.92-1.17)	0.55		0.36	0.97	(0.82-1.14)	0.68		0.74		0.05	0.1
GCLM	rs11165031		0.28	1.06	(0.93-1.20)	0.37		0.27	1.05	(0.88-1.25)	0.56		0.54		0.02	0.52
GCLM	rs12131247		0.18	1.1	(0.95-1.27)	0.2		0.17	1.02	(0.83-1.25)	0.86		0.48		0.01	0.84
GCLM	rs6696231		0.37	1.11	(0.99-1.25)	0.08		0.36	0.93	(0.79-1.09)	0.36		0.14		0.04	0.19
GCLM	rs12057484		0.32	1.04	(0.92-1.17)	0.56		0.31	0.96	(0.81-1.14)	0.64		0.73		0.05	0.08
GCLM	rs1413899		0.33	1.06	(0.94-1.20)	0.32		0.32	0.96	(0.81-1.14)	0.64		0.53		0.06	0.06
GCLM	rs28555322		0.36	1.01	(0.90-1.14)	0.87		0.35	0.96	(0.81-1.13)	0.61		0.87		0.04	0.18
GCLM	rs17110714		0.05	1.06	(0.82-1.36)	0.65		0.05	1.23	(0.87-1.73)	0.23		0.44		-0.01	0.86
GSS	rs6088655		0.39	1.01	(0.90-1.14)	0.8		0.38	0.96	(0.81-1.12)	0.57		0.82		-0.04	0.13
GSS	rs35416056		0.05	0.87	(0.67-1.12)	0.28		0.06	1	(0.72-1.40)	0.98		0.63		0.05	0.41
GSS	rs17310467		0.09	0.99	(0.81-1.21)	0.93		0.08	0.97	(0.73-1.29)	0.85		0.98		-0.04	0.37
GCLC	rs4448092		0.1	0.92	(0.76-1.10)	0.34		0.11	0.96	(0.74-1.24)	0.75		0.61		0.07	0.1
GCLC	rs1518514		0.27	1	(0.88-1.14)	0.99		0.27	0.98	(0.82-1.17)	0.82		0.98		0.04	0.24
GCLC	rs9463906		0.2	1.01	(0.88-1.17)	0.85		0.21	1.02	(0.85-1.23)	0.82		0.95		0.01	0.71
GCLC	rs11968088		0.19	1.02	(0.89-1.18)	0.75		0.21	1	(0.83-1.22)	0.96		0.96		0.03	0.4
GCLC	rs62413903		0.09	1.11	(0.91-1.36)	0.29		0.08	1.16	(0.88-1.52)	0.3		0.3		-0.06	0.3
GCLC	rs62413905		0.13	0.87	(0.74-1.03)	0.1		0.13	0.87	(0.68-1.11)	0.27		0.13		0.03	0.43
GCLC	rs6935314		0.32	0.97	(0.86-1.09)	0.58		0.33	0.94	(0.80-1.11)	0.47		0.63		0.04	0.19
GCLC	rs1518509		0.27	1	(0.88-1.13)	0.98		0.28	0.96	(0.81-1.14)	0.64		0.92		0.07	0.03
GCLC	rs6458931		0.15	1.17	(1.00-1.37)	0.05		0.16	1	(0.81-1.24)	0.97		0.21		0.08	0.05
GCLC	rs72942747		0.06	0.94	(0.74-1.20)	0.65		0.06	0.94	(0.67-1.31)	0.72		0.82		-0.07	0.25
GCLC	rs10807460		0.27	1.04	(0.92-1.18)	0.53		0.27	1.06	(0.90-1.26)	0.48		0.6		0.02	0.58
GCLC	rs76944999		0.1	1.07	(0.89-1.29)	0.47		0.11	0.92	(0.71-1.19)	0.53		0.6		0.03	0.48
GCLC	rs1401159		0.12	1.09	(0.91-1.29)	0.35		0.12	1.16	(0.93-1.45)	0.2		0.26		0.06	0.2
GCLC	rs17827934		0.13	1	(0.85-1.18)	0.99		0.13	0.85	(0.67-1.09)	0.21		0.53		-0.07	0.15
GCLC	rs9395865		0.28	1.03	(0.91-1.17)	0.6		0.29	0.95	(0.80-1.12)	0.53		0.68		0	0.99
GCLC	rs77132875		0.12	1.05	(0.89-1.26)	0.55		0.13	0.87	(0.68-1.12)	0.28		0.44		-0.07	0.12
GCLC	rs7762921		0.19	0.99	(0.85-1.14)	0.88		0.18	1.07	(0.88-1.30)	0.5		0.81		0.01	0.85
GCLC	rs12175817		0.26	1.1	(0.97-1.25)	0.15		0.27	0.93	(0.78-1.11)	0.43		0.24		-0.06	0.08
GCLC	rs72645311		0.11	0.93	(0.77-1.12)	0.47		0.1	1.11	(0.87-1.42)	0.4		0.5		0.05	0.28
GCLC	rs1466202		0.18	1.05	(0.90-1.22)	0.55		0.17	1.02	(0.83-1.25)	0.86		0.83		0.01	0.82
GCLC	rs510420		0.19	1.02	(0.89-1.18)	0.77		0.19	0.98	(0.80-1.19)	0.84		0.92		-0.01	0.81
GCLC	rs10484785		0.38	1	(0.89-1.12)	0.96		0.37	0.93	(0.79-1.09)	0.38		0.73		0	0.86
GCLC	rs6922238		0.35	0.99	(0.88-1.11)	0.84		0.34	0.97	(0.82-1.14)	0.69		0.89		-0.03	0.21
GCLC	rs72944717		0.13	1.08	(0.91-1.28)	0.36		0.14	1.02	(0.82-1.27)	0.86		0.68		0.03	0.52
GCLC	rs57443907		0.07	0.95	(0.76-1.19)	0.67		0.07	1.01	(0.74-1.37)	0.97		0.93		-0.05	0.42
GCLC	rs72944719		0.05	0.9	(0.70-1.15)	0.39		0.05	1.21	(0.88-1.65)	0.24		0.32		-0.05	0.35
GCLC	rs56033411		0.07	0.96	(0.78-1.20)	0.74		0.08	0.93	(0.69-1.24)	0.61		0.81		0.09	0.14
GCLC	rs569760		0.32	1	(0.89-1.13)	0.96		0.32	1.13	(0.96-1.33)	0.16		0.44		-0.03	0.36
GCLC	rs1555903		0.08	0.87	(0.71-1.06)	0.16		0.08	1.06	(0.80-1.40)	0.71		0.36		-0.05	0.25
GCLC	rs16883912		0.11	1.04	(0.87-1.25)	0.66		0.11	0.92	(0.71-1.19)	0.54		0.73		0.08	0.08
GCLC	rs636933		0.24	1.07	(0.94-1.22)	0.32		0.24	1.09	(0.91-1.30)	0.35		0.35		-0.01	0.71
GCLC	rs84933		0.48	1	(0.90-1.12)	0.93		0.48	1.09	(0.94-1.28)	0.25		0.58		-0.01	0.81
GCLC	rs553822		0.41	0.98	(0.88-1.10)	0.74		0.4	0.95	(0.81-1.12)	0.54		0.77		-0.01	0.83
GCLC	rs2100375		0.29	1.03	(0.91-1.17)	0.62		0.29	1.11	(0.94-1.31)	0.22		0.4		-0.02	0.5
GCLC	rs2268326		0.29	0.95	(0.84-1.07)	0.4		0.29	1.16	(0.98-1.38)	0.09		0.15		-0.03	0.4
GCLC	rs16883966		0.06	0.97	(0.76-1.24)	0.8		0.05	1.05	(0.74-1.49)	0.78		0.92		-0.06	0.32
GCLC	rs72943672		0.11	1.05	(0.88-1.25)	0.6		0.12	1.11	(0.88-1.40)	0.37		0.56		0.05	0.26
GCLC	rs62398115		0.11	1.01	(0.84-1.22)	0.88		0.11	0.94	(0.73-1.21)	0.62		0.87		0.06	0.27
GCLC	rs534957		0.33	1.06	(0.94-1.19)	0.37		0.34	0.87	(0.74-1.03)	0.11		0.17		0.01	0.76
GCLC	rs6458941		0.24	1.06	(0.93-1.22)	0.39		0.23	1.15	(0.97-1.38)	0.11		0.18		-0.04	0.21
GCLC	rs17882672		0.14	1.02	(0.87-1.20)	0.78		0.13	0.84	(0.66-1.07)	0.17		0.4		0.03	0.49
GCLC	rs17883901		0.09	0.89	(0.73-1.09)	0.28		0.08	0.97	(0.73-1.28)	0.82		0.56		-0.02	0.73
GCLC	rs675908		0.3	1	(0.88-1.13)	0.98		0.31	1.05	(0.89-1.24)	0.55		0.87		0.02	0.58
GCLC	rs77258554		0.07	0.9	(0.72-1.12)	0.33		0.07	0.87	(0.63-1.21)	0.41		0.41		-0.04	0.53
GCLC	rs35376646		0.16	1.05	(0.90-1.24)	0.5		0.16	0.99	(0.80-1.22)	0.9		0.81		0.03	0.55
GCLC	rs72942536		0.13	0.94	(0.79-1.11)	0.45		0.13	0.9	(0.70-1.14)	0.37		0.47		-0.03	0.48
GCLC	rs1883633		0.14	0.94	(0.80-1.10)	0.44		0.14	1.05	(0.85-1.31)	0.65		0.65		0.06	0.13
GCLC	rs10484783		0.1	0.99	(0.82-1.20)	0.93		0.1	0.95	(0.73-1.24)	0.71		0.93		-0.03	0.5
GCLC	rs9349678		0.11	1.02	(0.85-1.22)	0.82		0.11	0.95	(0.74-1.22)	0.67		0.88		0.06	0.17
GCLC	rs16884048		0.16	0.87	(0.75-1.01)	0.07		0.16	1.02	(0.82-1.25)	0.88		0.23		-0.02	0.59
GCLC	rs35568915		0.11	0.94	(0.78-1.12)	0.46		0.12	0.89	(0.70-1.15)	0.38		0.47		-0.02	0.67
GCLC	rs651119		0.09	1	(0.82-1.22)	0.99		0.09	1.13	(0.87-1.47)	0.37		0.73		0.07	0.2
GCLC	rs12194171		0.4	1.05	(0.94-1.18)	0.38		0.4	1.06	(0.91-1.24)	0.45		0.47		-0.01	0.78
GCLC	rs497085		0.2	0.95	(0.83-1.09)	0.47		0.21	1	(0.83-1.21)	0.98		0.82		0.02	0.6
GCLC	rs16884095		0.07	0.9	(0.73-1.12)	0.36		0.07	0.84	(0.61-1.17)	0.3		0.35		-0.03	0.58
GCLC	rs681554		0.14	0.99	(0.84-1.17)	0.94		0.14	1	(0.80-1.25)	0.99		1		0.05	0.21
MTF1	rs79274948		0.05	0.88	(0.68-1.13)	0.31		0.06	0.94	(0.66-1.33)	0.72		0.56		0.05	0.45
MTF1	rs75240370		0.1	0.94	(0.78-1.13)	0.5		0.1	0.84	(0.63-1.11)	0.22		0.35		0.04	0.47
SLC7A5	rs76658315		0.07	1	(0.80-1.25)	0.97		0.07	0.99	(0.74-1.34)	0.97		1		-0.03	0.54
MTF1	rs3748682		0.29	0.98	(0.86-1.11)	0.75		0.29	0.82	(0.69-0.98)	0.03		0.11		0.01	0.7
MTF1	rs12751325		0.29	0.97	(0.86-1.10)	0.68		0.29	0.82	(0.69-0.98)	0.03		0.1		0.01	0.7
MTF1	rs28583821		0.27	0.89	(0.79-1.01)	0.08		0.26	1.09	(0.92-1.30)	0.31		0.12		0	0.94
MTF1	rs17732614		0.14	1.17	(0.99-1.37)	0.06		0.14	1.07	(0.86-1.34)	0.52		0.15		0.01	0.89
‡ Combined p-values from glioma odds ratios in GliomaSE and UKB. P-values are calculated using Fisher's method.

## Sheet: Supp Table 3
Supplemental Table 3: Risk associations for glioma in GliomaSE and UKB and associations with toenail mercury in GliomaSE for genetic variants linked to tissue mercury levels in previous studies (see Andreoli V et al, reference 14)
				Glioma Risk											Toenail Hg
				GliomaSE					UKB				combined		GliomaSE controls
Gene	Original SNP	Tissue	LD SNP/Notes	MAF	OR	(95% CI)	p-value		MAF	OR	(95% CI)	p-value	p-value‡		Beta	p-value
GSTP1	rs1695	urine,hair, erythrocyte, plasma		0.34	0.97	(0.86-1.09)	0.61		0.35	1.1	(0.93-1.29)	0.27	0.46		-0.02	0.5
GSTP1	rs1138272	urine,hair, erythrocyte, plasma		0.08	1.16	(0.94-1.43)	0.17		0.09	1.13	(0.87-1.47)	0.35	0.23		0.07	0.24
GSTA1	rs3957356	blood	rs6917325 (LD = 0.63)	0.43	0.99	(0.88-1.11)	0.82		0.43	0.94	(0.81-1.10)	0.47	0.75		-0.01	0.64
GSS	rs3761144*	hair	rs6088655 (LD = 0.91)	0.39	1.02	(0.90-1.14)	0.8		0.38	0.96	(0.81-1.12)	0.57	0.82		-0.04	0.13
GCLC	rs17883901*	urine, hair, erythrocyte, blood, cord blood		0.09	0.89	(0.73-1.09)	0.28	0.08	0.08	0.97	(0.73-1.28)	0.82	0.56		-0.02	0.73
GCLC	rs1555903*	urine, hair, erythrocyte, blood, cord blood		0.08	0.87	(0.71-1.06)	0.16	0.08	0.08	1.06	(0.80-1.40)	0.71	0.36		-0.05	0.25
GCLM	rs41303970*	urine, hair, blood, plasma, erythrocyte	rs12131247 (LD = 0.94)	0.18	1.1	(0.95-1.27)	0.2		0.17	1.02	(0.83-1.25)	0.86	0.48		0.01	0.84
MT1M	rs2270837*	urine, hair, blood	rs9926746 (LD = 0.67)‡	0.1	0.97	(0.81-1.17)	0.78		0.1	1.1	(0.86-1.41)	0.44	0.71		-0.01	0.9
MT1A	rs8052394*	hair	rs9926746 (LD = 0.87)	0.1	0.97	(0.81-1.17)	0.78		0.1	1.1	(0.86-1.41)	0.44	0.71		-0.01	0.9
MT1A	rs11640851*	hair	rs1827211 (LD = 0.88)	0.36	1.05	(0.94-1.18)	0.38		0.37	1.14	(0.97-1.33)	0.11	0.18		0.02	0.6
MT4	rs11643815*	hair , blood		0.14	1.19	(1.01-1.40)	0.04		0.14	1.09	(0.88-1.36)	0.44	0.09		0.03	0.39
GPX1	rs1050450	undefined		0.27	1.11	(0.97-1.28)	0.13								0.08	0.03
GPX4	rs713041	undefined	rs2302109 (LD = 0.78)	0.49	1.03	(0.92-1.15)	0.62		0.5	1.07	(0.91-1.25)	0.41	0.6		0.01	0.62
SEPP1	rs7579	urine, hair	rs7717985 (LD = 0.94)	0.29	0.9	(0.80-1.02)	0.1		0.3	1.1	(0.94-1.30)	0.24	0.11		-0.05	0.11
ABCC2 (MRP2)	rs1885301	urine, maternal hair, cord blood		0.43	0.96	(0.86-1.08)	0.5		0.44	1.01	(0.87-1.18)	0.89	0.81		0.04	0.24
ABCC2 (MRP2)	rs717620	urine, maternal hair, cord blood		0.19	0.92	(0.79-1.06)	0.25		0.2	0.89	(0.73-1.09)	0.26	0.24		0.07	0.07
ABCC2 (MRP2)	rs2273697	urine, maternal hair, cord blood		0.21	1.02	(0.89-1.18)	0.76		0.2	1.04	(0.86-1.26)	0.7	0.87		0.01	0.81
ABCB1 (MDR1)	rs1202169	cord blood, maternal hair	rs1128503 (LD = 0.97)‡	0.44	0.99	(0.88-1.11)	0.89		0.43	1.05	(0.90-1.23)	0.51	0.81		0.06	0.03
ABCB1 (MDR1)	rs2032582	cord blood, maternal hair	rs1128503 (LD = 0.97)‡	0.44	0.99	(0.88-1.11)	0.89		0.43	1.05	(0.90-1.23)	0.51	0.81		0.06	0.03
ABCC1 (MRP1)	rs11075290	cord blood, maternal hair	rs12924212 (LD = 1)	0.41	1.03	(0.92-1.15)	0.65		0.4	0.98	(0.84-1.15)	0.82	0.87		0.01	0.66
ABCC1 (MRP1)	rs212093	cord blood, maternal hair		0.43	1.08	(0.96-1.21)	0.19								0.01	0.62
ABCC1 (MRP1)	rs215088	cord blood, maternal hair	rs129116 (LD = 0.99)	0.28	1.1	(0.97-1.25)	0.13		0.27	1.01	(0.85-1.20)	0.91	0.37		0.03	0.4
SLC7A5 (LAT1)	rs33916661*	urine		0.24	1.01	(0.88-1.15)	0.92		0.24	1.07	(0.89-1.28)	0.47	0.8		-0.03	0.38
SLC22A6 (OAT1)	rs4149170	urine	rs10897312 (LD = 1)	0.09	1.03	(0.85-1.26)	0.75		0.08	0.91	(0.68-1.23)	0.54	0.77		0.04	0.45
ATP7B	rs1061472	hair		0.42	0.99	(0.89-1.11)	0.92		0.42	0.91	(0.78-1.07)	0.23	0.54		0.01	0.71
ATP7B	rs732774	hair		0.42	1.02	(0.91-1.14)	0.79		0.41	0.9	(0.77-1.06)	0.2	0.45		0.01	0.7
BDNF	rs6265	hair		0.2	0.99	(0.86-1.14)	0.89		0.19	1	(0.82-1.22)	1	0.99		-0.03	0.38
‡ rs1128503 is an LD proxy snp for both rs2032582 and rs1202169 and rs9926746 is an LD proxy snp for both rs2270837 and rs8052394.
* Result also appears in Supplemental table 2.
